# Supplementary material for: Outcomes after coronary artery bypass grafting and percutaneous coronary intervention in diabetic and non-diabetic patients
Source: Eur Heart J Qual Care Clin Outcomes. 2021 Sep 7;8(6):692–700. doi: 10.1093/ehjqcco/qcab065 (PMC10027652; doi:10.1093/ehjqcco/qcab065)
Supplement: qcab065_Supplemental_Files [file qcab065_supplemental_files.zip]

Archive with 3 entries (3 files):
- Supplementary picture_1_28.8.docx
- Supplementary table 1_29.8.2021.docx
- Supplementary table 2_29.8.docx
